# Supplementary material for: Glutamine modulates stress granule formation in cancer cells through core RNA-binding proteins
Source: J Cell Sci. 2025 Jun 6;138(11):jcs263679. doi: 10.1242/jcs.263679 (PMC12188316; doi:10.1242/jcs.263679)
Supplement: Table S2. — Gene networks altered by starvation. GO details of networks altered in EBSS+VBL with arsenite treatment, compared to arsenite treated cells [file joces-138-263679-TableS2.xlsx]

## Sheet: Sheet1
Down regulated after treatment
LogP	GO	Category	Description	Enrichment	Z-score
-25.5818	R-HSA-1640170	Reactome Gene Sets	Cell Cycle	2.95494	12.8167
-19.3585	GO:0006260	GO Biological Processes	DNA replication	4.49517	12.165
-15.2622	GO:0007420	GO Biological Processes	brain development	2.32839	9.30944
-14.3652	GO:0045596	GO Biological Processes	negative regulation of cell differentiation	2.34789	9.03122
-14.1211	GO:0001501	GO Biological Processes	skeletal system development	2.6712	9.19514
-13.6593	GO:0008283	GO Biological Processes	cell population proliferation	2.32361	8.77361
-11.7571	R-HSA-73894	Reactome Gene Sets	DNA Repair	2.86522	8.46365
-11.1863	R-HSA-195258	Reactome Gene Sets	RHO GTPase Effectors	2.83726	8.22277
-9.35087	R-HSA-8978868	Reactome Gene Sets	Fatty acid metabolism	3.35233	7.73828
-5.49433	R-HSA-71387	Reactome Gene Sets	Metabolism of carbohydrates	2.23289	5.2642
-4.80423	hsa00480	KEGG Pathway	Glutathione metabolism	3.98024	5.55244
-2.10949	GO:0009064	GO Biological Processes	glutamine family amino acid metabolic process	2.42386	2.98221
Up regulated after treatment
LogP_	GO	Category	Description	Enrichment	Z-score
-18.0677	GO:1902532	GO Biological Processes	negative regulation of intracellular signal transduction	3.05672	10.8045
-17.1931	WP3888	WikiPathways	VEGFA-VEGFR2 signaling	3.34584	10.742
-16.1466	GO:0010506	GO Biological Processes	regulation of autophagy	3.55642	10.5376
-15.5072	R-HSA-1280215	Reactome Gene Sets	Cytokine Signaling in Immune system	2.61001	9.63195
-15.2532	GO:0071496	GO Biological Processes	cellular response to external stimulus	3.59351	10.2504
-13.9632	GO:0043408	GO Biological Processes	regulation of MAPK cascade	2.55606	9.07123
-13.5574	R-HSA-449147	Reactome Gene Sets	Signaling by Interleukins	2.91692	9.1913
-13.2192	GO:0010942	GO Biological Processes	positive regulation of cell death	2.62513	8.86203
-12.0897	hsa04064	KEGG Pathway	NF-kappa B signaling pathway	5.47502	9.9995
-11.9365	GO:0042594	GO Biological Processes	response to starvation	3.89569	9.16644
-11.5932	GO:0031667	GO Biological Processes	response to nutrient levels	2.74332	8.34094
-11.4787	GO:0043065	GO Biological Processes	positive regulation of apoptotic process	2.60038	8.20052
