# Supplementary material for: Glutamine modulates stress granule formation in cancer cells through core RNA-binding proteins
Source: J Cell Sci. 2025 Jun 6;138(11):jcs263679. doi: 10.1242/jcs.263679 (PMC12188316; doi:10.1242/jcs.263679)
Supplement: Table S3. — GO details of the 1000 most altered networks in EBSS+VBL+ Glutamine with arsenite treated cells compared to cells that did not receive glutamine recovery. [file joces-138-263679-TableS3.xlsx]

## Sheet: Sheet1
Up-regulated after Glutamine supplement
DNA processing	GO:0006270, GO:0007094, GO:0030071, GO:0033047, GO:0090329, GO:0006310, GO:0006259, GO:1901987
Vesicle transport	GO:0006900, GO:0075509, GO:0016050, GO:0007030
Protein folding/modification	GO:0034975, GO:0006457, GO:0034975
RNA processing/splicing	GO:0016070, GO:0006364, GO:0006396, GO:0016070, GO:0006406, GO:0051028, GO:1903241, GO:0000387, GO:0000398, GO:0022618
Mitochondrial transport/elongation	GO:0032543, GO:0140053, GO:0006120, GO:0032981, GO:0007005
AA/carboxylic acid metabolism	GO:0006573,GO:0006551,GO:0009081,GO:0009083,GO:1901606
Stress response	GO:0004602, GO:0033554, GO:0006950
Regulation of cell death	GO:0033554, GO:0006950
Down-regualted after Glutamine supplement
Autophagy	GO:0044804, GO:0006914,
Apoptosis/cell death	GO:0010942, GO:0043068, GO:0010941, GO:0043067, GO:0043525, GO:0043065, GO:0042981
Mitophagy	GO:0000422,
rRNA processing	GO:0006364, GO:0030490,
Extra-cellular matrix	GO:1903053, GO:0110011, GO:1904026, GO:0062023
Lysosome/endosome	GO:0043202, GO:0005764, GO:0005765, GO:0006897, GO:0016192
Negative reg. of biosynthesis	GO:0045936, GO:0009895, GO:0031324, GO:0009890, GO:0051248
