# Supplementary material for: Glutamine modulates stress granule formation in cancer cells through core RNA-binding proteins
Source: J Cell Sci. 2025 Jun 6;138(11):jcs263679. doi: 10.1242/jcs.263679 (PMC12188316; doi:10.1242/jcs.263679)
Supplement: Table S4. — GO details of STRING network clusters altered in EBSS+VBL+ Glutamine with arsenite treated cells compared to cells that did not receive glutamine recovery. [file joces-138-263679-TableS4.xlsx]

## Sheet: Sheet1
Group1	Group2	Group3
DNA processing Cell cycle Mitosis DNA repair	Mitochondrial function Lipid metabolism AA metabolism Development Migration	mRNA metabolism Splicing rRNA/tRNA processing
GO:0008315	GO:0010692	GO:0071042
G2/MI transition of meiotic cell cycle	Regulation of alkaline phosphatase activity	Nuclear polyadenylation-dependent mRNA catabolic process
2 of 2	3 of 9	4 of 4
GO:0110025	succinyl-CoA metabolic process	U5 snRNA 3-end processing
DNA strand resection involved in replication fork processing	3 of 9	3 of 3
3 of 7	GO:0042558	GO:0034473
GO:0006270	Pteridine-containing compound metabolic process	U1 snRNA 3-end processing
DNA replication initiation	5 of 33	3 of 3
9 of 29	GO:0009081	GO:0071038
GO:0033314	Branched-chain amino acid metabolic process	Nuclear polyadenylation-dependent tRNA catabolic process
Mitotic DNA replication checkpoint signaling	4 of 28	3 of 7
3 of 10	GO:0033013	GO:0071035
GO:0090656	Tetrapyrrole metabolic process	Nuclear polyadenylation-dependent rRNA catabolic process
T-circle formation	8 of 60	3 of 7
3 of 12	GO:0014075	GO:0006573
GO:0016446	Response to amine	Valine metabolic process
Somatic hypermutation of immunoglobulin genes	5 of 46	3 of 7
3 of 12	GO:0006778	GO:0034475
GO:0000727	Porphyrin-containing compound metabolic process	U4 snRNA 3-end processing
Double-strand break repair via break-induced replication	5 of 48	3 of 8
3 of 12	GO:0043648	GO:0000467
GO:0051383	Dicarboxylic acid metabolic process	Exonucleolytic trimming to generate mature 3-end of 5.8S rRNA from tricistronic rRNA transcript (SSU-rRNA, 5.8S rRNA, LSU-rRNA)
Kinetochore organization	8 of 91	3 of 9
5 of 21	GO:0014823	GO:0071028
GO:0000076	Response to activity	Nuclear mRNA surveillance
DNA replication checkpoint signaling	6 of 68	3 of 10
4 of 17	GO:0048661	GO:0034427
GO:1900264	Positive regulation of smooth muscle cell proliferation	Nuclear-transcribed mRNA catabolic process, exonucleolytic, 3-5
Positive regulation of DNA-directed DNA polymerase activity	7 of 85	3 of 11
3 of 13	GO:0009062	GO:0009083
GO:0033262	Fatty acid catabolic process	Branched-chain amino acid catabolic process
Regulation of nuclear cell cycle DNA replication	6 of 85	5 of 22
3 of 13	GO:1901605	GO:0016075
GO:0007094	Alpha-amino acid metabolic process	rRNA catabolic process
Mitotic spindle assembly checkpoint signaling	12 of 202	4 of 20
7 of 31	GO:0046395	GO:0000469
GO:0007095	Carboxylic acid catabolic process	Cleavage involved in rRNA processing
Mitotic G2 DNA damage checkpoint signaling	13 of 225	5 of 28
7 of 34	GO:0048660	GO:0000466
GO:0044818	Regulation of smooth muscle cell proliferation	Maturation of 5.8S rRNA from tricistronic rRNA transcript (SSU-rRNA, 5.8S rRNA, LSU-rRNA)
Mitotic G2/M transition checkpoint	8 of 142	4 of 25
10 of 50	GO:0032543	GO:0034661
GO:0000729	Mitochondrial translation	ncRNA catabolic process
DNA double-strand break processing	GO:0006575	6 of 38
4 of 20	Cellular modified amino acid metabolic process	GO:0090503
GO:0045839	9 of 178	RNA phosphodiester bond hydrolysis, exonucleolytic
Negative regulation of mitotic nuclear division	GO:0044282	6 of 42
8 of 41	Small molecule catabolic process	GO:0000460
GO:0051382	18 of 369	Maturation of 5.8S rRNA
Kinetochore assembly	GO:0006520	5 of 36
3 of 16	Cellular amino acid metabolic process	GO:0034472
GO:0000212	14 of 290	snRNA 3-end processing
Meiotic spindle organization	GO:0046394	4 of 31
3 of 16	Carboxylic acid biosynthetic process	GO:0016073
GO:0006268	12 of 269	snRNA metabolic process
DNA unwinding involved in DNA replication	GO:0044283	5 of 62
4 of 22	Small molecule biosynthetic process	GO:0061014
GO:0034508	17 of 446	Positive regulation of mRNA catabolic process
Centromere complex assembly	GO:0006790	6 of 90
5 of 29	Sulfur compound metabolic process	GO:0031123
GO:0090329	13 of 336	RNA 3-end processing
Regulation of DNA-templated DNA replication	GO:0007015	7 of 107
9 of 57	Actin filament organization	GO:0043648
GO:0031297	10 of 274	Dicarboxylic acid metabolic process
Replication fork processing	GO:0070482	6 of 91
7 of 45	Response to oxygen levels	GO:1901606
GO:0008156	11 of 318	Alpha-amino acid catabolic process
Negative regulation of DNA replication	GO:0019752	6 of 95
5 of 32	Carboxylic acid metabolic process	GO:0009063
GO:0006261	28 of 819	Cellular amino acid catabolic process
DNA-templated DNA replication	GO:1901652	7 of 114
21 of 137	Response to peptide	GO:1901605
GO:0007093	14 of 437	Alpha-amino acid metabolic process
Mitotic cell cycle checkpoint signaling	GO:0009725	11 of 202
19 of 127	Response to hormone	GO:0046395
GO:0045005	22 of 762	Carboxylic acid catabolic process
DNA-templated DNA replication maintenance of fidelity	GO:0055086	12 of 225
8 of 54	Nucleobase-containing small molecule metabolic process	GO:0090501
GO:2000001	16 of 567	RNA phosphodiester bond hydrolysis
Regulation of DNA damage checkpoint	GO:0030335	8 of 153
4 of 27	Positive regulation of cell migration	GO:0006364
GO:0036297	15 of 529	rRNA processing
Interstrand cross-link repair	GO:0001944	11 of 220
6 of 41	Vasculature development	GO:0006399
GO:0000075	15 of 527	tRNA metabolic process
Cell cycle checkpoint signaling	GO:0044281	10 of 199
22 of 157	Small molecule metabolic process	GO:0006401
GO:0000724	46 of 1645	RNA catabolic process
Double-strand break repair via homologous recombination	GO:0032787	8 of 164
16 of 114	Monocarboxylic acid metabolic process	GO:0016072
GO:0006298	14 of 502	rRNA metabolic process
Mismatch repair	GO:0007507	12 of 250
4 of 30	Heart development	GO:0034470
GO:0010389	15 of 548	ncRNA processing
Regulation of G2/M transition of mitotic cell cycle	GO:0030029	19 of 409
13 of 99	Actin filament-based process	GO:0044282
GO:0044774	16 of 609	Small molecule catabolic process
Mitotic DNA integrity checkpoint signaling	GO:0097435	16 of 369
11 of 85	Supramolecular fiber organization	GO:0006520
GO:0031570	15 of 570	Cellular amino acid metabolic process
DNA integrity checkpoint signaling	GO:0072359	12 of 290
14 of 113	Circulatory system development	GO:0042254
GO:0006260	23 of 901	Ribosome biogenesis
DNA replication	GO:0030334	12 of 299
	Regulation of cell migration	GO:0034660
	22 of 927	ncRNA metabolic process
	GO:2000145	21 of 535
	Regulation of cell motility	GO:0046700
	23 of 988	Heterocycle catabolic process
	GO:0009719	13 of 327
	Response to endogenous stimulus	GO:0044270
	31 of 1363	Cellular nitrogen compound catabolic process
	GO:0016477	13 of 333
	Cell migration	GO:0034655
	20 of 903	Nucleobase-containing compound catabolic process
	GO:0019637	11 of 287
	Organophosphate metabolic process	GO:0090305
	20 of 914	Nucleic acid phosphodiester bond hydrolysis
	GO:0048870	10 of 257
	Cell motility	GO:1901361
	23 of 1061	Organic cyclic compound catabolic process
	GO:0044255	14 of 377
	Cellular lipid metabolic process	GO:0019439
	20 of 918	Aromatic compound catabolic process
	GO:1901575	13 of 349
	Organic substance catabolic process	GO:0006396
	35 of 1686	RNA processing
	GO:0044248
	Cellular catabolic process
	33 of 1620
	GO:0009056
	Catabolic process
	37 of 1976
	GO:1901700
	Response to oxygen-containing compound
	29 of 1547
	GO:0009888
	Tissue development
	30 of 1723
	GO:0010033
	Response to organic substance
	44 of 2692
	GO:0009058
	Biosynthetic process
	41 of 2506
	GO:1901576
	Organic substance biosynthetic process
	38 of 2438
	GO:0048513
	Animal organ development
	47 of 3246
	GO:1901564
	Organonitrogen compound metabolic process
	66 of 4981
	GO:0044237
	Cellular metabolic process
	82 of 6568
	GO:0071704
	Organic substance metabolic process
	92 of 7522
	GO:0008152
	Metabolic process
	GO:0046952
	Ketone body catabolic process
	2 of 3
	GO:0006550
	Isoleucine catabolic process
	2 of 4
	GO:1901289
	succinyl-CoA catabolic process
	2 of 6
	GO:0006573
	Valine metabolic process
	2 of 7
	GO:0034034
	Purine nucleoside bisphosphate catabolic process
	3 of 11
	GO:0034031
	Ribonucleoside bisphosphate catabolic process
	3 of 11
	GO:0006551
	Leucine metabolic process
	2 of 8
	GO:0009081
	Branched-chain amino acid metabolic process
	5 of 28
	GO:0009083
	Branched-chain amino acid catabolic process
	4 of 22
	GO:0015936
	Coenzyme A metabolic process
	2 of 18
	GO:0044273
	Sulfur compound catabolic process
	3 of 38
	GO:0006099
	Tricarboxylic acid cycle
	2 of 30
	GO:0009154
	Purine ribonucleotide catabolic process
	3 of 46
	GO:0060612
	Adipose tissue development
	2 of 40
	GO:1901606
	Alpha-amino acid catabolic process
	4 of 95
	GO:0009062
	Fatty acid catabolic process
	3 of 85
	GO:0006637
	acyl-CoA metabolic process
	3 of 88
	GO:0034032
	Purine nucleoside bisphosphate metabolic process
	4 of 120
	GO:0033875
	Ribonucleoside bisphosphate metabolic process
	4 of 120
	GO:0046395
	Carboxylic acid catabolic process
	6 of 225
	GO:0044282
	Small molecule catabolic process
	7 of 369
	GO:0046700
	Heterocycle catabolic process
	4 of 327
	GO:0044270
	Cellular nitrogen compound catabolic process
	4 of 333
	GO:1901361
	Organic cyclic compound catabolic process
	4 of 377
	GO:0009150
	Purine ribonucleotide metabolic process
	4 of 390
	GO:0006091
	Generation of precursor metabolites and energy
	4 of 411
	GO:0055086
	Nucleobase-containing small molecule metabolic process
	5 of 567
	GO:0019752
	Carboxylic acid metabolic process
	7 of 819
	GO:1901565
	Organonitrogen compound catabolic process
	7 of 1113
	GO:1901575
	Organic substance catabolic process
	10 of 1686
	GO:0044248
	Cellular catabolic process
	9 of 1620
	GO:0044281
	Small molecule metabolic process
	9 of 1645
	GO:0006629
	Lipid metabolic process
	5 of 1210
	GO:0044237
	Cellular metabolic process
	10 of 6568
	GO:0032981
	Mitochondrial respiratory chain complex I assembly
